# Supplementary material for: Transcriptome-based identification of new anti-anti-inflammatory and vasodilating properties of the n-3 fatty acid docosahexaenoic acid in vascular endothelial cell under proinflammatory conditions
Source: PLoS One. 2015 Jun 26;10(6):e0129652. doi: 10.1371/journal.pone.0129652 (PMC4482638; doi:10.1371/journal.pone.0129652)
Supplement: S2 File — (XLS) [file pone.0129652.s002.xls]

## Sheet: Table A
Table A: primer sequences.
Gene	Abbreviation	Accession number	Forward primer	Reverse primer
Phosphodiesterase 5α	PDE5	NM_001083	TGAAAAATGCTGGCTGAGTG	TGCTTTGCATCAGGTAGGTG
Transforming growth factor-β2	TGFb2	NM_001135599	CAAGAGTCAGGCCATATCCA	AGAACCAGAAAGCCAAAGCA
Cyclooxygenase-2	COX-2	NM_000963	GAAAACCCACTTCTCCACCA	TGCTGTGGAGCTGTATCCTG
Vascular cell adhesion molecule-1	VCAM-1	NM_001078	CATGGAATTCGAACCCAAAC	CCTGGCTCAAGCATGTCATA
Cluster of Differentiation 47	CD47	NM_198793.2	CCTGCAGCACTTTTTCCTTC	CAAGAGCGAACCCCAAATAA
Matrix metallopeptidase-2	MMP-2	NM_004530.4	CACTTTCCTGGGCAACAAAT	TGATGTCATCCTGGGACAGA
Cyclooxygenase-1	COX-1	NM_000962.2	CAACACCAAGACCTGTCCCT	GACAAGCACAAAGCTCTCCC
Kinase insert domain receptor	KDR	NM_002253.2	AGCGATGGCCTCTTCTGTAA	ACACGACTCCATGTTGGTCA
TEK tyrosine kinase	TIE-2	NM_000459.3	GAACCAGCTGTGCAGTTCAA	TCCGTAACCCATCCTTCTTG
Vascular endothelial growth factor A	VEGF	NM_001171626.1	GACACACCCACCCACATACA	TCTCCTCCTCTTCCCTGTCA
Intercellular adhesion molecule-1	ICAM-1	NM_000201.2	AGACATAGCCCCACCATGAG	CAAGGGTTGGGGTCAGTAGA
E-Selectin	E-Sel	NM_000450.2	ATGTGAAGCTGTGAGATGCG	CCACTGCAGCTCATGTTGAT
Monocyte chemoattractant protein-1	MCP-1	NM_002982.3	CCCCAGTCACCTGCTGTTAT	TCCTGAACCCACTTCTGCTT
Colony stimulating factor-1	CSF-1	NM_000757.4	TGGACGCACAGAACAGTCTC	CCTCCAGGGCTCACAATAAA
Tumor necrosis factor-α	TNF-α	NM_000594.2	CCTGTGAGGAGGACGAACAT	AGGCCCCAGTTTGAATTCTT
Interleukin-10	IL-10	NM_000572.2	TGGTGAAACCCCGTCTCTAC	TCTCCTCCTCTTCCCTGTGTCA
Caspase recruitment domain-11	CARD11	NM_032415.5	CAGAAGGCAGAAGACGGAGA	GAGCACGATGGGGTAGATGT
18 ribosomal RNA	RNA18S	NR_003286.2	AAACGGCTACCACATCCAAG	CCTCCAATGGATCCTCGTTA
Glyceraldehyde-3-phosphate dehydrogenase	GAPDH	NM_002046.3	ATGGCCTTCCGTGTCCCCAC	ACGCCTGCTTCACCACCTTC

## Sheet: Table B
Table B - part I: Functional analysis of differentially expressed genes in DHA-treated HUVECs.
	Category	Function Annotation	Molecules	P value
1	Cancer	initiation of transformation of liver cells	3	1.31e-05
		transformation of hematopoietic progenitor cells	2	0.0029
		transformation of myeloid progenitor cells	1	0.0248
		transformation of axial skeleton	1	0.0309
		entrance of tumor cell lines	2	0.00206
		entrance of cervical cancer cell lines	1	0.0248
		entrance of brain cancer cell lines	1	0.037
		dispersal of brain cancer cell lines	1	0.00626
		hereditary prostate cancer 12	1	0.00626
		hyperplasia of vascular smooth muscle	1	0.00626
		hyperplasia of ventral prostatic lobe	1	0.0248
		Waldenstrom's macroglobulinemia	5	0.00643
		plasma cell dyscrasia	6	0.00936
		melanoma	9	0.0106
		hematological neoplasia	13	0.0122
		delay in initiation of lymphomagenesis of B-cell non-Hodgkin lymphoma	1	0.0125
		volume of secondary tumor	1	0.0125
		Kaposi's sarcoma	2	0.0141
		lymphohematopoietic cancer	13	0.0158
		malignant cutaneous melanoma cancer	8	0.0158
		skin cancer	9	0.0161
		metastatic breast cancer	2	0.0165
		microadenoma	1	0.0224
		quantity of pulmonary metastases	1	0.0248
		onset of tumorigenesis of mammary tumor	1	0.0248
		acute biphenotypic leukemia	1	0.0248
		development of pituitary gland adenoma	1	0.0309
		formation of pituitary gland adenoma	1	0.0309
		differentiation of acute myeloblastic leukemia cells	1	0.0309
		immortalization of myeloid progenitor cells	1	0.037
		neoplasia of leukemia cell lines	1	0.037
		mammary tumor	14	0.037
		benign melanocytic nevi	1	0.0385
2	Tissue Morphology	remodeling of blood vessel	5	0.043
		remodeling of mesenteric artery	1	4.61e-05
		remodeling of coronary vessel	1	0.00626
		morphology of cardiovascular tissue	4	0.0187
		morphology of presynaptic terminals	1	0.00183
		morphology of aortic sac	1	0.00626
		morphology of blood vessel tissue	1	0.0125
		morphology of microvascular endothelial cells	1	0.0125
		morphology of endothelial tissue	3	0.0125
		morphology of outflow tract	1	0.0129
		morphology of endothelial cells	2	0.0187
		deformation of atlas	1	0.045
		quantity of endocrine precursor cells	1	0.00626
		quantity of cytotoxic T cells	4	0.00626
		quantity of natural killer cells	3	0.0108
		quantity of skin lesion	1	0.0163
		quantity of leukocytes	12	0.0248
		quantity of white adipocytes	1	0.0414
		quantity of reticulocytes	2	0.043
		volume of atrioventricular canal cushion	1	0.045
		abnormal morphology of striatum	2	0.00626
		abnormal morphology of iris stroma	1	0.0123
		induction of endothelial tube	1	0.0248
		lack of Descemet membrane	1	0.0125
		lack of photoreceptor inner segments	1	0.0125
		lack of corneal endothelium	1	0.0125
		lack of mesenteric lymph node	1	0.0187
		lack of popliteal lymph node	1	0.0309
		lack of photoreceptor outer segments	1	0.0309
		disorganization of blood vessel	1	0.037
3	Antigen Presentation	selection of thymocytes	4	0.037
		positive selection of thymocytes	3	0.000289
		bare lymphocyte syndrome type II complementation group D	1	0.000439
Table B - part II: Functional analysis of differentially expressed genes in DHA-treated HUVECs
	Category	Function Annotation	Molecules	P value
4	Cell-To-Cell Signaling and Interaction	selection of thymocytes	4	0.00626
		assembly of intercellular junctions	7	0.000289
		positive selection of thymocytes	3	0.000418
		joining of cells	3	0.000439
		development of gap junctions	6	0.000626
		recognition of cells	3	0.000888
		recognition of neurons	1	0.000944
		activation of leukemia cell lines	3	0.0309
		activation of lymphatic system cells	2	0.00185
		activation of cells	14	0.0062
		activation of bone marrow precursor cells	1	0.0122
		activation of lymphatic endothelial cells	1	0.0125
		activation of endothelial cell lines	1	0.0125
		activation of carcinoma cell lines	1	0.0187
		activation of lung cancer cell lines	1	0.0248
		activation of T lymphocytes	6	0.0248
		activation of blood cells	10	0.0374
		activation of nervous tissue cell lines	1	0.0422
		synthesis of neurotransmitter	3	0.043
		synthesis of dopamine	2	0.00229
		conjugation of cells	2	0.0062
		conjugation of T lymphocytes	1	0.00246
		attachment of endothelial cells	2	0.0309
		attachment of smooth muscle cell lines	1	0.00337
		attachment of spermatids	1	0.00626
		attachment of spermatocytes	1	0.00626
		attachment of cells	4	0.00626
		attachment of endocardial cells	1	0.00705
		attachment of vascular endothelial cells	1	0.0125
		synaptogenesis	5	0.0187
		binding of hematopoietic progenitor cells	2	0.00343
		binding of intercellular junctions	1	0.00497
		binding of splenocytes	1	0.00626
		binding of lymphatic system cells	2	0.00626
		binding of brain cancer cell lines	1	0.00827
		binding of thymocytes	1	0.0248
		binding of cells	8	0.0248
		binding of astrocytes	1	0.0255
		binding of stromal cells	1	0.0309
		binding of gonadal cell lines	2	0.0309
		binding of endothelial cells	3	0.031
		binding of leukocytes	4	0.0311
		binding of mononuclear leukocytes	3	0.0359
		binding of leukemia cell lines	2	0.0364
		excitatory postsynaptic potential of neurons	3	0.0435
		coupling of ventricular myocytes	1	0.00547
		delay in formation of synapse	1	0.00626
		growth of neuromuscular junctions	1	0.00626
		cell-cell adhesion	5	0.00626
		association of synaptic vesicles	1	0.00748
		developmental process of synapse	2	0.0125
		adhesion of astrocytes	1	0.0171
		adhesion of nervous tissue cell lines	1	0.0187
		adhesion of osteoclast precursor cells	1	0.0187
		adhesion of melanoma cells	1	0.0187
		density of focal adhesions	1	0.037
		reassembly of tight junctions	1	0.0187
		recruitment of monocytes	2	0.0187
		recruitment of endothelial progenitor cells	1	0.0236
		permeabilization of tight junctions	1	0.037
		fusion of alveolar macrophages	1	0.0248
		interaction of endothelial cells	1	0.0309
		aggregation of B-lymphocyte derived cell lines	1	0.037
		aggregation of kidney cell lines	1	0.043
		signaling of cells	5	0.043
5	Cell-mediated Immune Response	selection of thymocytes	4	0.0443
		positive selection of thymocytes	3	0.000289
		immobilization of T lymphocytes	1	0.000439
		commitment of thymocytes	1	0.0125
		arrest in development of double-negative T lymphocyte	1	0.0187
Table B - part III: Functional analysis of differentially expressed genes in DHA-treated HUVECs
	Category	Function Annotation	Molecules	P value
6	Cellular Development	selection of thymocytes	4	0.0309
		positive selection of thymocytes	3	0.000289
		maturation of leukocytes	6	0.000439
		maturation of single positive thymocytes	1	0.00451
		maturation of lymphocytes	4	0.00626
		maturation of TREG cells	1	0.00811
		maturation of cells	7	0.0187
		maturation of invariant natural killer T cells	1	0.024
		maturation of sperm	1	0.0248
		maturation of spermatids	1	0.0248
		angiogenesis of osteoblasts	1	0.0309
		immortalization	3	0.00626
		immortalization of myeloid progenitor cells	1	0.00631
		sprouting of neovessel	1	0.037
		sprouting of vascular endothelial cells	2	0.0125
		expansion of myeloid cells	2	0.0191
		expansion of endothelial cells	1	0.0132
		arrest in development of cells	2	0.043
		development of lymphoid tissue-inducing cells	1	0.0151
		arrest in development of double-negative T lymphocyte	1	0.0187
		commitment of thymocytes	1	0.0309
		self-renewal of tumor cell lines	1	0.0187
		self-renewal of myeloid progenitor cells	1	0.0187
		arrest in spermatogenesis of spermatids	1	0.037
		differentiation of lymphoma cell lines	2	0.0187
		differentiation of heart precursor cells	1	0.0224
		differentiation of acute myeloblastic leukemia cells	1	0.0309
		differentiation of hemangioblasts	1	0.037
		differentiation of macrophages	3	0.037
		branching of sympathetic neuron	1	0.0456
		branching of artery	1	0.0248
		proliferation of myelomonocytic progenitor cells	1	0.037
		proliferation of neuroretina cells	1	0.0248
		proliferation of preosteoblastic cells	1	0.0248
		proliferation of immune cells	11	0.0309
		proliferation of lung cell lines	2	0.0321
		proliferation of endothelial cells	5	0.0392
		osteoclastogenesis of peripheral blood monocytes	1	0.0448
		colony formation of glioma cells	1	0.0309
7	Cellular Function and Maintenance	selection of thymocytes	4	0.037
		assembly of intercellular junctions	7	0.000289
		positive selection of thymocytes	3	0.000418
		development of gap junctions	6	0.000439
		arrest in development of double-negative T lymphocyte	1	0.000888
		function of leukocytes	11	0.0309
		function of myeloid cells	6	0.00206
		function of phagocytes	7	0.00507
		function of CD8+ T lymphocyte	2	0.00536
		function of neutrophils	3	0.00686
		function of osteoclasts	2	0.0148
		function of blood platelets	2	0.0392
		synaptogenesis	5	0.0406
		elimination of red blood cells	1	0.00343
		delay in formation of synapse	1	0.00626
		formation of clathrin-coated pits	1	0.00626
		formation of clathrin-coated vesicles	1	0.0309
		incorporation of fibroblast cell lines	1	0.037
		influx of nitrate	1	0.00626
		permeability of kidney cell lines	1	0.00626
		permeability of cells	3	0.0125
		permeability of epithelial cells	1	0.0129
		permeability of lung cell lines	1	0.0187
		permeability of gastrointestinal cells	1	0.0187
		relaxation of vascular smooth muscle cells	1	0.0248
		receptor-mediated endocytosis	3	0.0125
		receptor-mediated endocytosis of protein	1	0.0134
		developmental process of synapse	2	0.043
		commitment of thymocytes	1	0.0171
		reassembly of tight junctions	1	0.0187
		release of spermatids	1	0.0187
		self-renewal of tumor cell lines	1	0.0187
		self-renewal of myeloid progenitor cells	1	0.0187
		branching of sympathetic neuron	1	0.037
		cross-linkage of microtubules	1	0.0248
		depolymerization of microtubules	2	0.0248
		mitophagy	1	0.0272
Table B - part IV: Functional analysis of differentially expressed genes in DHA-treated HUVECs
	Category	Function Annotation	Molecules	P value
8	Hematological System Development and Function	selection of thymocytes	4	0.0309
		positive selection of thymocytes	3	0.000289
		transmigration of phagocytes	4	0.000439
		transmigration of monocytes	3	0.00097
		transmigration of neutrophils	2	0.00172
		cell viability of B lymphocytes	4	0.00902
		chemotaxis of myeloid cells	7	0.00266
		chemotaxis of phagocytes	7	0.00318
		chemotaxis of macrophages	3	0.00385
		blood pressure	7	0.023
		binding of hematopoietic progenitor cells	2	0.00487
		binding of thymocytes	1	0.00497
		binding of leukocytes	4	0.0248
		binding of mononuclear leukocytes	3	0.0359
		function of myeloid cells	6	0.0364
		function of CD8+ T lymphocyte	2	0.00507
		function of neutrophils	3	0.00686
		function of blood platelets	2	0.0148
		elimination of red blood cells	1	0.0406
		elongation of B lymphocytes	1	0.00626
		inhibition of monocyte-derived macrophages	1	0.00626
		maturation of single positive thymocytes	1	0.00626
		maturation of lymphocytes	4	0.00626
		maturation of TREG cells	1	0.00811
		maturation of invariant natural killer T cells	1	0.0187
		delay in migration of neutrophils	1	0.0248
		migration of phagocytes	6	0.00626
		migration of neutrophils	3	0.00921
		quantity of cytotoxic T cells	4	0.0243
		quantity of natural killer cells	3	0.0108
		quantity of leukocytes	12	0.0163
		quantity of reticulocytes	2	0.0414
		cell movement of myeloid cells	9	0.045
		cell movement of phagocytes	9	0.0115
		cell movement of monocytes	4	0.0138
		cell movement of leukocytes	10	0.0217
		abnormal morphology of natural T-regulatory cells	1	0.0471
		immobilization of T lymphocytes	1	0.0125
		expansion of myeloid cells	2	0.0125
		cell spreading of peritoneal macrophages	1	0.0132
		commitment of thymocytes	1	0.0187
		development of lymphoid tissue-inducing cells	1	0.0187
		arrest in development of double-negative T lymphocyte	1	0.0187
		survival of memory B cells	1	0.0309
		recruitment of monocytes	2	0.0187
		polarization of B-lymphocyte derived cell lines	1	0.0236
		extravasation of leukocytes	2	0.0248
		pressure of left ventricle	2	0.026
		conjugation of T lymphocytes	1	0.0284
		fusion of alveolar macrophages	1	0.0309
		osteoclastogenesis of peripheral blood monocytes	1	0.0309
		proliferation of immune cells	11	0.0309
		anticoagulation	1	0.0321
		self-renewal of myeloid progenitor cells	1	0.037
		activation of T lymphocytes	6	0.037
		activation of blood cells	10	0.0374
		systolic pressure	3	0.0422
		aggregation of B-lymphocyte derived cell lines	1	0.0421
		diastolic pressure of left ventricle	1	0.043
		diastolic pressure	2	0.043
		size of B lymphocytes	1	0.0435
		differentiation of macrophages	3	0.043
Table B - part V: Functional analysis of differentially expressed genes in DHA-treated HUVECs
	Category	Function Annotation	Molecules	P value
9	Hematopoiesis	selection of thymocytes	4	0.0456
		positive selection of thymocytes	3	0.000289
		maturation of leukocytes	6	0.000439
		maturation of single positive thymocytes	1	0.00451
		maturation of lymphocytes	4	0.00626
		maturation of TREG cells	1	0.00811
		maturation of invariant natural killer T cells	1	0.0187
		binding of hematopoietic progenitor cells	2	0.0248
		binding of thymocytes	1	0.00497
		commitment of thymocytes	1	0.0248
		development of lymphoid tissue-inducing cells	1	0.0187
		arrest in development of double-negative T lymphocyte	1	0.0187
		colony formation of bone marrow precursor cells	1	0.0309
		osteoclastogenesis of peripheral blood monocytes	1	0.0248
		self-renewal of myeloid progenitor cells	1	0.0309
		quantity of reticulocytes	2	0.037
		differentiation of macrophages	3	0.045
10	Lymphoid Tissue Structure and Development	selection of thymocytes	4	0.0456
		positive selection of thymocytes	3	0.000289
		organogenesis of Peyer's patches	1	0.000439
		organogenesis of lymph node	1	0.00626
		organogenesis of lymphatic system component	2	0.00626
		proliferation of lymph vessel	1	0.0323
		abnormal morphology of splenocytes	1	0.00626
		commitment of thymocytes	1	0.0125
		development of lymphoid tissue-inducing cells	1	0.0187
		arrest in development of double-negative T lymphocyte	1	0.0187
		lack of mesenteric lymph node	1	0.0309
		lack of popliteal lymph node	1	0.0309
		osteoclastogenesis of peripheral blood monocytes	1	0.0309

## Sheet:  Table C
Table C: Molecules encoded by genes affected by DHA in the current microarray analysis and putative cardiovascular system functions affected.
Category	Molecules	Functions Annotation	P value	ANKRD17	PKP2	TGFB2↓	ANGPT1↓	CD47↓	SLC20A2↓	IFNAR2↑
Cardiovascular Disease	ANKRD17↑. PKP2↓. TGFB2↓	hypoplasia of trabeculae carneae	0.00159	4	5	23	28	6	2	2
	PKP2↓	arrhythmogenic right ventricular dysplasia familial 9	0.0125
	ANGPT1↓	damage of blood-retinal barrier	0.0187	AP4S1↓	MYO9B↑	F11R↑	ITGB3↑	ORM1↑	SEMA3C
	SLC20A2↓	idiopathic basal ganglia calcification type 3	0.0248	2	3	5	22	4	2
	ITGB3↑	retraction of fibrin clot	0.00626
	ANKRD17↑. PKP2↓	hemopericardium	0.00626
	TGFB2↓	double inlet heart left ventricle	0.00626
	TGFB2↓	hypoplasia of ascending aorta	0.00626
	TGFB2↓	hypoplasia of aortic arch	0.0123
	TGFB2↓	ventricular septal defect type 3	0.0125
	TGFB2↓	Loeys-Dietz syndrome	0.0187
	TGFB2↓	hypoplasia of pulmonary artery	0.0248
	CD47↓	ischemia of central nervous system	0.0248
	IFNAR2↑	Behcet's disease	0.0309
	ANGPT1↓	intracranial arteriovenous malformation	0.0309
	ANGPT1↓	leakage of vasculature	0.0309
	AP4S1↓. MYO9B↑	blood vessel collateralization of coronary artery	0.0364
Cardiovascular System Development and Function	ANGPT1↓. F11R↑. ITGB3↑. TGFB2↓	morphology of cardiovascular tissue	0.00183
	ANGPT1↓. ITGB3↑. ORM1↑. TGFB2↓	formation of blood vessel	0.0125
	ANGPT1↓.ITGB3↑	attachment of endothelial cells	0.0125
	ANKRD17↑.ITGB3↑	maturation of blood vessel	0.0125
	ARL6↓. BBC3↑. CD47↓. CYP4F2↑. F11R↑. GCH1↓. ITGB3↑	blood pressure	0.0129
	ANGPT1↓	S phase of vascular endothelial cells	0.0187
	TGFB2↓	angiogenesis of osteoblasts	0.0232
	ITGB3↑	maturation of capillary vessel	0.045
	TGFB2↓	myocardialization of mesenchyme	0.00236
	ANGPT1↓	proliferation of lymph vessel	0.0125
	PKP2↓	stabilization of heart	0.0161
	SEMA3C ↓.TGFB2↓	development of aorta	0.00337
	ANGPT1↓. ITGB3↑. MLL↑. ORM1↑	migration of vascular endothelial cells	0.0125
	ANGPT1↓	activation of lymphatic endothelial cells	0.0187
	ANGPT1↓	attachment of endocardial cells	0.00337
	ANGPT1↓	development of venous system	0.00626
	TGFB2↓	formation of outflow tract	0.00487
	ORM1↑	induction of endothelial tube	0.00626
	TGFB2↓	morphology of aortic sac	0.00626
	ANGPT1↓	morphology of blood vessel tissue	0.00626
	ITGB3↑	morphology of microvascular endothelial cells	0.00626
	ANGPT1↓	production of capillary vessel	0.0448
	ANGPT1↓	sprouting of neovessel	0.00626
	F11R↑. ITGB3↑. TGFB2↓	morphology of endothelial tissue	0.00755
	SLCO2A1↓. TGFB2↓	abnormal morphology of dilated right ventricle	0.0125
	ANGPT1↓.ITGB3↑	formation of capillary vessel	0.0108
	ANGPT1↓	activation of endothelial cell lines	0.0125
	ITGB3↑	attachment of vascular endothelial cells	0.0187
	TGFB2↓	lack of corneal endothelium	0.0125
	TGFB2↓	morphology of outflow tract	0.0125
	ANGPT1↓. MLL↑	sprouting of vascular endothelial cells	0.0125
	ANGPT1↓. ANKRD17↑. BBC3↑. DIDO1↑. F11R↑. ITGB3↑. LNPEP↓. PKP2↓. SLCO2A1↓. TGFB2↓	morphology of cardiovascular system	0.0191
	TGFB2↓	thickness of semilunar valve	0.0132
	BBC3↑.ITGB3↑	pressure of left ventricle	0.0187
	TGFB2↓	differentiation of heart precursor cells	0.0248
	ITGB3↑	osteoclastogenesis of peripheral blood monocytes	0.0284
	ANGPT1↓.CD47↓.ITGB3↑	binding of endothelial cells	0.0309
	AP4S1↓.MYO9B↑	blood vessel collateralization of coronary artery	0.0309
	ANGPT1↓	branching of artery	0.0311
	ANGPT1↓	interaction of endothelial cells	0.0364
	ANGPT1↓	recruitment of endothelial progenitor cells	0.037
	ANGPT1↓	trabeculation of heart	0.037
	CD47↓.F11R↑.ITGB3↑	systolic pressure	0.037
	ITGB3↑	diastolic pressure of left ventricle	0.037
	ANGPT1↓	expansion of endothelial cells	0.0421
	ANGPT1↓	mobilization of endothelial progenitor cells	0.043
	CD47↓.ITGB3↑	diastolic pressure	0.0435
	ANGPT1↓. F11R↑. GBP1. ITGB3↑. TGFB2↓	proliferation of endothelial cells	0.043
	F11R↑. ITGB3↑	morphology of endothelial cells	0.043
List of abbreviations: ANKRD17= ankyrin repeat domain 17 ; PKP2= plakophilin 2; TGF-B2=transforming growth factor-β2; SLC20A2= solute carrier family; ITGB3= Integrin β3; CD47= CD47 molecule; IFNAR2= interferon β receptor 2; ANGPT1= angiopoietin-1; AP4S1= adaptor-related protein complex 4; MYO9B=myosin IXB; ARL6= ADP-ribosylation factor-like 6; BBC3= BCL2 binding component 3; CYP4F2= cytochrome P4…
↑: increased expression. ↓: decreased expression.

## Sheet: Table D 
Table D: Output of the Ingenuity Canonical Pathways analysis for DHA-treated cells.
	Pathway	Molecules
1	Role of NANOG in Mammalian Embryonic Stem Cell Pluripotency	LIFR↓. FZD6↓. WNT6↑
2	Leukocyte Extravasation Signaling	F11R↑. TXK↓. CLDN1↓. ITGB3↑
3	Human Embryonic Stem Cell Pluripotency	TGFB2↓. FZD6↓. WNT6↑
4	Basal Cell Carcinoma Signaling	FZD6↑. WNT6↑
5	Tight Junction Signaling	F11R↑. CLDN1↓.TGFB2↓
6	Assembly of RNA Polymerase III Complex	BRF1↑
7	HER-2 Signaling in Breast Cancer	AREG/AREGB↓. ITGB3↑
8	Role of Wnt/GSK-3β Signaling in the Pathogenesis of Influenza	FZD6↓. WNT6↑
9	Regulation of IL-2 Expression in Activated and Anergic T Lymphocytes	TGFB2↓. CARD11↑
10	Role of IL-17F in Allergic inflammatory Airway Disease	CXCL6↓
List of abbreviations: LIFR= leukemia inhibitory factor receptor; FZD6=frizzled homolog 6; WNT6=wingless-type MMTV integration site family member 6; F11R=F11 receptor; TXK=TXK tyrosine kinase; CLDN1=claudin 1; ITGB3=integrin beta 3; TGF-b2=trasforming growh factor-b2; BRF1=BRF1, RNA polymerase III transcription initiation factor; CXCL6=chemokine (C-X-C motif) ligand 6; CARD11=caspase recruitment …
↑: increased expression. ↓: decreased expression.

## Sheet:  Table E
Table E - part I: Functional analysis of differentially expressed genes in IL-1β-treated HUVECs.
	Category	Function Annotation	Molecules	P value
1	Cellular Development	differentiation of cells	283	2.81e-28
		differentiation of leukocytes	122	5.15e-22
		differentiation of blood cells	134	3.95e-21
		differentiation of mononuclear leukocytes	103	5.32e-20
		differentiation of lymphocytes	94	3.4e-18
		differentiation of T lymphocytes	72	6.48e-16
		differentiation of connective tissue cells	92	2.55e-15
		differentiation of osteoclasts	40	2.77e-12
		differentiation of helper T lymphocytes	39	9.94e-12
		differentiation of tumor cell lines	64	1.01e-10
		differentiation of endothelial cells	29	1.12e-10
		differentiation of phagocytes	43	4.01e-10
		differentiation of lymphatic system cells	39	4.57e-10
		differentiation of antigen presenting cells	36	9.13e-10
		differentiation of myeloid cells	47	1.06e-09
		differentiation of dendritic cells	25	3.26e-09
		differentiation of B lymphocytes	41	3.41e-09
		differentiation of leukemia cell lines	32	6.77e-09
		differentiation of bone marrow cells	35	9.58e-09
		differentiation of hematopoietic cells	43	2.17e-08
		differentiation of osteoblasts	38	5.75e-08
		differentiation of leukocyte cell lines	13	7.47e-08
		differentiation of red blood cells	27	8.6e-08
		differentiation of Th2 cells	20	1.01e-07
		differentiation of hematopoietic progenitor cells	40	1.13e-07
		differentiation of adipocytes	34	2.01e-07
		differentiation of cancer cells	14	6.25e-07
		differentiation of erythroid progenitor cells	19	9.13e-07
		differentiation of epithelial cells	43	9.7e-07
		differentiation of chondrocytes	19	1.11e-06
		differentiation of progenitor cells	12	1.34e-06
		differentiation of leukemia cells	11	1.83e-06
		proliferation of blood cells	146	7.84e-22
		proliferation of immune cells	139	1.75e-21
		proliferation of mononuclear leukocytes	128	1.25e-19
		proliferation of lymphocytes	124	1.97e-18
		proliferation of T lymphocytes	106	3.29e-17
		proliferation of tumor cells	82	4.39e-14
		proliferation of hematopoietic progenitor cells	52	6.89e-14
		proliferation of hematopoietic cells	53	2.3e-13
		proliferation of tumor cell lines	178	4.57e-12
		proliferation of cancer cells	61	1.49e-11
		proliferation of muscle cells	60	3.52e-11
		proliferation of leukemia cell lines	41	8.36e-11
		proliferation of leukocyte cell lines	41	2.82e-10
		proliferation of fibroblasts	55	1.83e-09
		proliferation of smooth muscle cells	46	2.57e-09
		proliferation of myeloid cells	24	1.04e-08
		proliferation of sarcoma cells	18	2.03e-08
		proliferation of embryonic cells	41	6.06e-08
		proliferation of endothelial cells	46	7.32e-08
		proliferation of keratinocytes	27	2.56e-07
		proliferation of B lymphocytes	46	2.76e-07
		proliferation of mesenchymal cells	16	3.44e-07
		proliferation of thymocytes	20	3.61e-07
		proliferation of stem cells	28	5.42e-07
		proliferation of fibroblast cell lines	59	6.01e-07
		proliferation of myeloid progenitor cells	12	6.61e-07
		proliferation of bone marrow cells	26	7.89e-07
		proliferation of liver cells	31	1.08e-06
		proliferation of epidermal cells	28	1.2e-06
		proliferation of peripheral blood leukocytes	15	1.54e-06
		development of blood cells	120	9.35e-21
		T cell development	94	5.53e-18
		development of mononuclear leukocytes	101	1.06e-17
		development of leukocytes	105	1.14e-17
		development of lymphocytes	98	1.38e-16
		development of hematopoietic cells	37	5.76e-09
		endothelial cell development	54	6.08e-09
		development of hematopoietic progenitor cells	34	9.5e-08
		development of osteoclasts	13	1.65e-07
		development of connective tissue cells	24	3.7e-07
		development of phagocytes	17	1.41e-06
		development of lymphatic system cells	21	1.59e-06
		expansion of blood cells	45	1.34e-12
		expansion of leukocytes	40	1.69e-11
		expansion of mononuclear leukocytes	35	5.89e-10
		expansion of lymphocytes	32	1.09e-08
		expansion of T lymphocytes	27	8.6e-08
		maturation of cells	63	4.87e-09
		maturation of leukocytes	42	4.9e-09
		maturation of phagocytes	30	5.24e-09
		maturation of blood cells	45	7.72e-09
		maturation of antigen presenting cells	25	2.98e-07
		hematopoiesis of lymphatic system component	15	7.11e-07
Table E - part II: Functional analysis of differentially expressed genes in IL-1β-treated HUVECs.
	Category	Function Annotation	Molecules	P value
2	Cell Death and Survival	apoptosis of blood cells	108	1.68e-25
		apoptosis of leukocytes	102	9.29e-25
		apoptosis of mononuclear leukocytes	81	2.99e-21
		apoptosis of lymphocytes	79	6.48e-21
		apoptosis of tumor cell lines	167	6.79e-17
		apoptosis	315	4.94e-16
		apoptosis of T lymphocytes	59	1.38e-14
		apoptosis of phagocytes	43	4.61e-13
		apoptosis of hematopoietic progenitor cells	44	4.69e-13
		apoptosis of hematopoietic cells	45	1.13e-12
		apoptosis of muscle cells	50	1.86e-11
		apoptosis of myeloid cells	38	9.84e-11
		apoptosis of B lymphocytes	29	2.72e-10
		apoptosis of granulocytes	23	9.83e-10
		apoptosis of leukemia cell lines	48	3.62e-09
		apoptosis of lymphoma cell lines	34	7.91e-09
		apoptosis of connective tissue cells	48	1.07e-08
		apoptosis of antigen presenting cells	28	1.83e-08
		apoptosis of hematopoietic cell lines	38	2.78e-08
		apoptosis of neutrophils	17	4.12e-08
		apoptosis of cardiomyocytes	33	4.28e-08
		apoptosis of lymphoid organ	30	7.92e-08
		apoptosis of thymocytes	27	1.01e-07
		apoptosis of fibroblast cell lines	52	1.02e-07
		apoptosis of dendritic cells	16	1.12e-07
		apoptosis of leukocyte cell lines	33	1.42e-07
		apoptosis of tumor cells	44	1.96e-07
		apoptosis of neurons	58	2.31e-07
		apoptosis of B-lymphocyte derived cell lines	25	4.09e-07
		apoptosis of prostate cancer cell lines	30	6.11e-07
		apoptosis of fibrosarcoma cell lines	15	7.11e-07
		apoptosis of epithelial cell lines	36	9.5e-07
		apoptosis of hepatoma cell lines	25	1.35e-06
		cell death of blood cells	128	2.42e-22
		cell death of immune cells	123	1.18e-21
		cell death of lymphocytes	85	9.5e-21
		cell death of mononuclear leukocytes	86	1.59e-20
		cell death	381	9.67e-18
		cell death of tumor cell lines	193	5.13e-17
		cell death of T lymphocytes	65	4.13e-15
		cell death of phagocytes	45	1.13e-12
		cell death of hematopoietic progenitor cells	47	1.45e-12
		cell death of hematopoietic cells	48	2.99e-12
		cell death of muscle cells	59	2.38e-11
		cell death of myeloid cells	42	3.02e-11
		neuronal cell death	96	7.52e-11
		cell death of connective tissue cells	92	1.11e-10
		cell death of B lymphocytes	31	1.47e-10
		cell death of tumor cells	59	4.52e-10
		cell death of epithelial cells	66	2.15e-09
		cell death of hematopoietic cell lines	42	4.32e-09
		cell death of leukocyte cell lines	38	5.84e-09
		cell death of lymphoma cell lines	38	6.69e-09
		cell death of leukemia cell lines	51	1.49e-08
		cell death of endothelial cells	36	3.74e-08
		cell death of fibrosarcoma cell lines	19	3.9e-08
		cell death of lymphoid organ	33	6.45e-08
		cell death of fibroblast cell lines	64	1.04e-07
		cell death of epithelial cell lines	45	1.09e-07
		cell death of antigen presenting cells	29	1.17e-07
		cell death of prostate cancer cell lines	34	1.39e-07
		cell death of kidney cells	53	1.5e-07
		cell death of cerebral cortex cells	37	1.54e-07
		cell death of thymocytes	29	1.81e-07
		cell death of B-lymphocyte derived cell lines	26	2.38e-07
		cell death of brain	44	6.58e-07
		cell death of liver cells	33	7.7e-07
		cell death of pancreatic cancer cell lines	22	7.83e-07
		cell death of brain cells	41	8.5e-07
		cell death of cortical neurons	29	9.13e-07
		cell death of cancer cells	43	9.7e-07
		cell death of fibroblasts	40	1.15e-06
		cell death of hepatoma cell lines	27	1.58e-06
		necrosis	308	2.02e-18
		necrosis of kidney	56	5.16e-08
		necrosis of liver	39	3.53e-07
		cell survival	178	3.35e-15
		survival of hematopoietic cells	22	1.03e-07
		cell viability	167	8.83e-15
		cell viability of blood cells	58	2.38e-14
		cell viability of leukocytes	53	1.97e-13
		cell viability of phagocytes	26	4.99e-10
		cell viability of neurons	39	2.98e-09
		cell viability of mononuclear leukocytes	37	3.27e-09
		cell viability of myeloid cells	21	5.43e-09
		cell viability of T lymphocytes	26	8.38e-09
		cell viability of antigen presenting cells	17	3.05e-08
		cell viability of tumor cell lines	92	3.66e-08
		cell viability of lymphocytes	34	4.33e-08
		self-renewal of cells	23	1.28e-09
Table E - part III: Functional analysis of differentially expressed genes in IL-1β-treated HUVECs.
	Category	Function Annotation	Molecules	P value
3	Cardiovascular System Development and Function	development of cardiovascular system	168	5.3e-23
		development of blood vessel	135	1.93e-20
		development of endothelial tissue	56	4.06e-09
		development of cardiovascular tissue	59	5.58e-09
		endothelial cell development	54	6.08e-09
		angiogenesis	122	1.81e-21
		vasculogenesis	122	2.55e-19
		migration of endothelial cells	57	1.9e-12
		cell movement of endothelial cells	60	3.78e-12
		morphology of cardiovascular system	99	2.1e-11
		morphology of heart	51	9.87e-07
		cardiogenesis	62	2.73e-11
		differentiation of endothelial cells	29	1.12e-10
		proliferation of endothelial cells	46	7.32e-08
		formation of blood vessel	20	6.51e-07
		adhesion of endothelial cells	25	1.01e-06
		blood pressure	45	1.5e-06
		contractility of cardiac muscle	24	1.5e-06
Table E - part IV: Functional analysis of differentially expressed genes in IL-1β-treated HUVECs.
	Category	Function Annotation	Molecules	P value
4	Hematological System Development and Function	quantity of leukocytes	158	5.72e-23
		quantity of mononuclear leukocytes	132	5e-21
		quantity of blood cells	164	2.61e-19
		quantity of lymphocytes	123	1.84e-18
		quantity of phagocytes	81	8.16e-18
		quantity of T lymphocytes	97	1.36e-16
		quantity of antigen presenting cells	57	3.46e-16
		quantity of memory T lymphocytes	24	1.65e-13
		quantity of myeloid cells	61	9.38e-12
		quantity of dendritic cells	29	3.47e-11
		quantity of B lymphocytes	61	3.66e-11
		quantity of macrophages	38	2.64e-10
		quantity of monocytes	26	2.43e-09
		quantity of granulocytes	51	3.21e-09
		quantity of hematopoietic progenitor cells	69	9.51e-09
		quantity of neutrophils	37	8.6e-08
		quantity of Single positive thymocytes	17	1.28e-07
		quantity of natural killer cells	20	2.95e-07
		quantity of cytotoxic T cells	26	5.1e-07
		differentiation of leukocytes	122	5.15e-22
		differentiation of blood cells	134	3.95e-21
		differentiation of mononuclear leukocytes	103	5.32e-20
		differentiation of lymphocytes	94	3.4e-18
		differentiation of T lymphocytes	72	6.48e-16
		differentiation of helper T lymphocytes	39	9.94e-12
		differentiation of phagocytes	43	4.01e-10
		differentiation of antigen presenting cells	36	9.13e-10
		differentiation of myeloid cells	47	1.06e-09
		differentiation of dendritic cells	25	3.26e-09
		differentiation of B lymphocytes	41	3.41e-09
		differentiation of hematopoietic cells	43	2.17e-08
		differentiation of leukocyte cell lines	13	7.47e-08
		differentiation of red blood cells	27	8.6e-08
		differentiation of Th2 cells	20	1.01e-07
		differentiation of hematopoietic progenitor cells	40	1.13e-07
		differentiation of erythroid progenitor cells	19	9.13e-07
		proliferation of immune cells	139	1.75e-21
		proliferation of mononuclear leukocytes	128	1.25e-19
		proliferation of lymphocytes	124	1.97e-18
		proliferation of T lymphocytes	106	3.29e-17
		proliferation of hematopoietic progenitor cells	52	6.89e-14
		proliferation of hematopoietic cells	53	2.3e-13
		proliferation of leukocyte cell lines	41	2.82e-10
		proliferation of myeloid cells	24	1.04e-08
		proliferation of B lymphocytes	46	2.76e-07
		proliferation of thymocytes	20	3.61e-07
		proliferation of myeloid progenitor cells	12	6.61e-07
		proliferation of peripheral blood leukocytes	15	1.54e-06
		development of blood cells	120	9.35e-21
		T cell development	94	5.53e-18
		development of mononuclear leukocytes	101	1.06e-17
		development of leukocytes	105	1.14e-17
		development of lymphocytes	98	1.38e-16
		development of hematopoietic cells	37	5.76e-09
		development of hematopoietic progenitor cells	34	9.5e-08
		development of phagocytes	17	1.41e-06
		T cell homeostasis	96	3.04e-18
		function of lymphocytes	73	2.87e-17
		function of T lymphocytes	56	8.26e-14
		function of myeloid cells	42	1.02e-08
		function of macrophages	34	1.64e-08
		cell movement of leukocytes	118	4.25e-15
		cell movement of phagocytes	86	1.98e-12
		cell movement of myeloid cells	80	1.02e-10
		cell movement of mononuclear leukocytes	71	7.94e-10
		cell movement of neutrophils	48	5.04e-09
		cell movement of lymphocytes	59	1.05e-08
		cell movement of granulocytes	55	3.81e-08
		cell movement of antigen presenting cells	50	1.09e-07
		cell movement of monocytes	30	3.19e-07
		cell movement of macrophages	37	1.92e-06
		infiltration of leukocytes	66	5.99e-13
		infiltration of myeloid cells	36	1.49e-08
		infiltration by neutrophils	29	1.5e-08
		infiltration of granulocytes	35	2.9e-08
		infiltration by mononuclear leukocytes	30	1.62e-07
		activation of blood cells	110	1.15e-12
		activation of leukocytes	97	3.07e-11
		activation of lymphocytes	71	1.11e-09
		activation of T lymphocytes	58	2.22e-09
		activation of mononuclear leukocytes	72	4.53e-09
		activation of antigen presenting cells	39	1.21e-07
		activation of macrophages	29	3.64e-07
		activation of phagocytes	45	9.02e-07
		recruitment of leukocytes	57	1.9e-12
		recruitment of myeloid cells	41	2.1e-10
		recruitment of mononuclear leukocytes	26	4.99e-10
		recruitment of granulocytes	39	9.62e-10
		recruitment of phagocytes	41	2.02e-09
		recruitment of neutrophils	33	8.62e-09
		recruitment of lymphocytes	21	1.5e-08
		recruitment of T lymphocytes	18	1.51e-08
		recruitment of monocytes	13	3.43e-07
		recruitment of antigen presenting cells	22	3.89e-07
		adhesion of immune cells	62	1.11e-11
		adhesion of phagocytes	28	1.08e-08
		adhesion of monocytes	15	1.68e-07
		expansion of leukocytes	40	1.69e-11
		expansion of mononuclear leukocytes	35	5.89e-10
		expansion of lymphocytes	32	1.09e-08
		expansion of T lymphocytes	27	8.6e-08
		migration of phagocytes	49	2.26e-10
		migration of mononuclear leukocytes	56	7.91e-09
		Lymphocyte migration	51	3.55e-08
		migration of antigen presenting cells	29	6.2e-07
		migration of monocytes	19	1.62e-06
		accumulation of leukocytes	45	1e-09
		accumulation of blood cells	46	1.25e-09
		accumulation of mononuclear leukocytes	23	1.92e-06
		induction of leukocytes	21	1.35e-09
		stimulation of leukocytes	33	3.94e-09
		stimulation of mononuclear leukocytes	24	6.01e-07
		homing of leukocytes	59	5.1e-09
		cell viability of myeloid cells	21	5.43e-09
		cell viability of T lymphocytes	26	8.38e-09
		cell viability of lymphocytes	34	4.33e-08
		priming of blood cells	20	6.48e-09
		priming of leukocytes	19	3e-08
		generation of T lymphocytes	25	7.69e-09
		generation of lymphocytes	28	1.08e-08
		response of lymphocytes	34	7.91e-09
		mobilization of neutrophils	9	9.97e-09
		mobilization of blood cells	18	6.19e-08
		mobilization of phagocytes	10	3.56e-07
		mobilization of hematopoietic progenitor cells	12	4.54e-07
		colony formation of hematopoietic cells	22	1.48e-08
		colony formation of hematopoietic progenitor cells	20	1.94e-07
		colony formation of colony-forming erythroid cells	8	1.19e-06
		influx of leukocytes	18	4.73e-08
		influx of phagocytes	16	8.34e-08
		influx of neutrophils	15	1.23e-07
		chemotaxis of leukocytes	54	6.12e-08
		chemotaxis of phagocytes	45	4.46e-07
		survival of hematopoietic cells	22	1.03e-07
		binding of leukocytes	34	1.22e-07
		binding of phagocytes	24	1.88e-07
		inhibition of blood cells	18	6.78e-07
		hematopoiesis of lymphatic system component	15	7.11e-07
		blood pressure	45	1.5e-06
Table E - part V: Functional analysis of differentially expressed genes in IL-1β-treated HUVECs.
	Category	Function Annotation	Molecules	P value
5	Tissue Morphology	quantity of leukocytes	158	5.72e-23
		quantity of mononuclear leukocytes	132	5e-21
		quantity of blood cells	164	2.61e-19
		quantity of lymphocytes	123	1.84e-18
		quantity of phagocytes	81	8.16e-18
		quantity of T lymphocytes	97	1.36e-16
		quantity of antigen presenting cells	57	3.46e-16
		quantity of cells	224	4.18e-16
		quantity of memory T lymphocytes	24	1.65e-13
		quantity of myeloid cells	61	9.38e-12
		quantity of dendritic cells	29	3.47e-11
		quantity of B lymphocytes	61	3.66e-11
		quantity of macrophages	38	2.64e-10
		quantity of monocytes	26	2.43e-09
		quantity of granulocytes	51	3.21e-09
		quantity of hematopoietic progenitor cells	69	9.51e-09
		quantity of neutrophils	37	8.6e-08
		quantity of lymphatic system cells	45	9.86e-08
		quantity of Single positive thymocytes	17	1.28e-07
		quantity of natural killer cells	20	2.95e-07
		quantity of cytotoxic T cells	26	5.1e-07
		size of lesion	39	6.89e-08
		size of infarct	26	1.2e-06
		morphology of connective tissue	68	3.47e-07
		healing of wound	30	4.15e-07
6	Hematopoiesis	differentiation of leukocytes	122	5.15e-22
		differentiation of mononuclear leukocytes	103	5.32e-20
		differentiation of lymphocytes	94	3.4e-18
		differentiation of T lymphocytes	72	6.48e-16
		differentiation of helper T lymphocytes	39	9.94e-12
		differentiation of phagocytes	43	4.01e-10
		differentiation of antigen presenting cells	36	9.13e-10
		differentiation of myeloid cells	47	1.06e-09
		differentiation of dendritic cells	25	3.26e-09
		differentiation of B lymphocytes	41	3.41e-09
		differentiation of bone marrow cells	35	9.58e-09
		differentiation of hematopoietic cells	43	2.17e-08
		differentiation of leukocyte cell lines	13	7.47e-08
		differentiation of red blood cells	27	8.6e-08
		differentiation of Th2 cells	20	1.01e-07
		differentiation of hematopoietic progenitor cells	40	1.13e-07
		differentiation of erythroid progenitor cells	19	9.13e-07
		development of blood cells	120	9.35e-21
		T cell development	94	5.53e-18
		development of mononuclear leukocytes	101	1.06e-17
		development of leukocytes	105	1.14e-17
		development of lymphocytes	98	1.38e-16
		development of hematopoietic cells	37	5.76e-09
		development of hematopoietic progenitor cells	34	9.5e-08
		development of phagocytes	17	1.41e-06
		proliferation of hematopoietic progenitor cells	52	6.89e-14
		proliferation of hematopoietic cells	53	2.3e-13
		proliferation of thymocytes	20	3.61e-07
		proliferation of myeloid progenitor cells	12	6.61e-07
		maturation of leukocytes	42	4.9e-09
		maturation of phagocytes	30	5.24e-09
		maturation of antigen presenting cells	25	2.98e-07
		quantity of hematopoietic progenitor cells	69	9.51e-09
		quantity of Single positive thymocytes	17	1.28e-07
		colony formation of hematopoietic cells	22	1.48e-08
		colony formation of hematopoietic progenitor cells	20	1.94e-07
		colony formation of colony-forming erythroid cells	8	1.19e-06
		mobilization of hematopoietic progenitor cells	12	4.54e-07
		frequency of hematopoietic progenitor cells	9	5.05e-07
		hematopoiesis of lymphatic system component	15	7.11e-07
Table E - part VI: Functional analysis of differentially expressed genes in IL-1β-treated HUVECs.
	Category	Function Annotation	Molecules	P value
7	Cellular Growth and Proliferation	proliferation of blood cells	146	7.84e-22
		proliferation of immune cells	139	1.75e-21
		proliferation of mononuclear leukocytes	128	1.25e-19
		proliferation of lymphocytes	124	1.97e-18
		proliferation of T lymphocytes	106	3.29e-17
		proliferation of cells	389	4.61e-16
		proliferation of connective tissue cells	96	2.01e-14
		proliferation of tumor cells	82	4.39e-14
		proliferation of hematopoietic progenitor cells	52	6.89e-14
		proliferation of hematopoietic cells	53	2.3e-13
		proliferation of tumor cell lines	178	4.57e-12
		proliferation of cancer cells	61	1.49e-11
		proliferation of muscle cells	60	3.52e-11
		proliferation of leukemia cell lines	41	8.36e-11
		proliferation of hematopoietic cell lines	45	8.98e-11
		proliferation of leukocyte cell lines	41	2.82e-10
		proliferation of fibroblasts	55	1.83e-09
		proliferation of smooth muscle cells	46	2.57e-09
		proliferation of myeloid cells	24	1.04e-08
		proliferation of sarcoma cells	18	2.03e-08
		proliferation of epithelial cells	59	3.2e-08
		proliferation of synovial cells	14	6e-08
		proliferation of embryonic cells	41	6.06e-08
		proliferation of endothelial cells	46	7.32e-08
		proliferation of keratinocytes	27	2.56e-07
		proliferation of B lymphocytes	46	2.76e-07
		proliferation of mesenchymal cells	16	3.44e-07
		proliferation of thymocytes	20	3.61e-07
		proliferation of stem cells	28	5.42e-07
		proliferation of fibroblast cell lines	59	6.01e-07
		proliferation of myeloid progenitor cells	12	6.61e-07
		proliferation of bone marrow cells	26	7.89e-07
		proliferation of lymphatic system cells	36	1.05e-06
		proliferation of liver cells	31	1.08e-06
		proliferation of epidermal cells	28	1.2e-06
		proliferation of peripheral blood leukocytes	15	1.54e-06
		generation of cells	52	9.56e-14
		generation of leukocytes	36	3.13e-12
		generation of mononuclear leukocytes	30	1.22e-09
		generation of T lymphocytes	25	7.69e-09
		generation of lymphocytes	28	1.08e-08
		generation of phagocytes	11	8.41e-07
		expansion of cells	54	9.22e-13
		expansion of blood cells	45	1.34e-12
		expansion of leukocytes	40	1.69e-11
		expansion of mononuclear leukocytes	35	5.89e-10
		expansion of lymphocytes	32	1.09e-08
		expansion of T lymphocytes	27	8.6e-08
		induction of cells	30	2.13e-11
		induction of blood cells	22	3.7e-10
		induction of leukocytes	21	1.35e-09
		arrest in growth of cells	42	7.74e-11
		formation of cells	63	1.23e-10
		formation of osteoclasts	23	1.12e-08
		formation of blood cells	24	3.58e-08
		formation of leukocytes	18	2.76e-07
		formation of mononuclear leukocytes	13	4.84e-07
		formation of lymphatic system cells	12	1.87e-06
		stimulation of cells	50	1.61e-09
		stimulation of blood cells	34	2.3e-09
		stimulation of leukocytes	33	3.94e-09
		stimulation of mononuclear leukocytes	24	6.01e-07
		colony formation	72	8.4e-09
		colony formation of cells	70	1.04e-08
		colony formation of hematopoietic cells	22	1.48e-08
		colony formation of blood cells	23	3.3e-08
		colony formation of hematopoietic progenitor cells	20	1.94e-07
		colony formation of colony-forming erythroid cells	8	1.19e-06
		colony formation of tumor cell lines	39	1.86e-06
		inhibition of blood cells	18	6.78e-07
Table E - part VII: Functional analysis of differentially expressed genes in IL-1β-treated HUVECs.
	Category	Function Annotation	Molecules	P value
8	Cellular Movement	cell movement	266	1e-21
		cell movement of blood cells	135	9.37e-17
		cell movement of leukocytes	118	4.25e-15
		cell movement of phagocytes	86	1.98e-12
		cell movement of tumor cell lines	106	2.3e-12
		cell movement of endothelial cells	60	3.78e-12
		cell movement of myeloid cells	80	1.02e-10
		cell movement of mononuclear leukocytes	71	7.94e-10
		cell movement of neutrophils	48	5.04e-09
		cell movement of lymphocytes	59	1.05e-08
		cell movement of granulocytes	55	3.81e-08
		cell movement of antigen presenting cells	50	1.09e-07
		cell movement of monocytes	30	3.19e-07
		cell movement of connective tissue cells	35	3.45e-07
		cell movement of macrophages	37	1.92e-06
		migration of cells	237	6.13e-19
		leukocyte migration	134	1.79e-16
		migration of endothelial cells	57	1.9e-12
		migration of tumor cell lines	84	1.68e-10
		migration of phagocytes	49	2.26e-10
		migration of mononuclear leukocytes	56	7.91e-09
		Lymphocyte migration	51	3.55e-08
		migration of antigen presenting cells	29	6.2e-07
		migration of monocytes	19	1.62e-06
		infiltration	73	1.13e-14
		infiltration of cells	72	1.7e-14
		infiltration of leukocytes	66	5.99e-13
		infiltration of myeloid cells	36	1.49e-08
		infiltration by neutrophils	29	1.5e-08
		infiltration of granulocytes	35	2.9e-08
		infiltration by mononuclear leukocytes	30	1.62e-07
		recruitment of cells	64	4.99e-14
		recruitment of blood cells	59	3.3e-13
		recruitment of leukocytes	57	1.9e-12
		recruitment of myeloid cells	41	2.1e-10
		recruitment of mononuclear leukocytes	26	4.99e-10
		recruitment of granulocytes	39	9.62e-10
		recruitment of phagocytes	41	2.02e-09
		recruitment of neutrophils	33	8.62e-09
		recruitment of lymphocytes	21	1.5e-08
		recruitment of T lymphocytes	18	1.51e-08
		recruitment of monocytes	13	3.43e-07
		recruitment of antigen presenting cells	22	3.89e-07
		recruitment of connective tissue cells	10	5.94e-07
		homing of cells	89	1.76e-13
		homing	90	4.37e-13
		homing of leukocytes	59	5.1e-09
		chemotaxis of cells	81	1.1e-11
		chemotaxis	82	3.04e-11
		chemotaxis of leukocytes	54	6.12e-08
		chemotaxis of phagocytes	45	4.46e-07
		mobilization of neutrophils	9	9.97e-09
		mobilization of blood cells	18	6.19e-08
		mobilization of phagocytes	10	3.56e-07
		mobilization of cells	19	4.03e-07
		mobilization of hematopoietic progenitor cells	12	4.54e-07
		influx of leukocytes	18	4.73e-08
		influx of phagocytes	16	8.34e-08
		influx of neutrophils	15	1.23e-07
		attraction of cells	21	6.06e-08
		invasion of cells	93	8.79e-08
		invasion of tumor cell lines	68	1.24e-06
		transmigration of cells	26	5.1e-07
		chemokinesis of cells	10	9.59e-07
Table E - part VIII: Functional analysis of differentially expressed genes in IL-1β-treated HUVECs.
	Category	Function Annotation	Molecules	P value
9	Cellular Function and Maintenance	function of leukocytes	108	2.67e-21
		function of blood cells	114	3.44e-21
		function of mononuclear leukocytes	75	2.85e-18
		function of lymphocytes	73	2.87e-17
		function of T lymphocytes	56	8.26e-14
		function of antigen presenting cells	52	2.49e-13
		function of phagocytes	60	4.32e-13
		function of myeloid cells	42	1.02e-08
		function of macrophages	34	1.64e-08
		function of dendritic cells	22	3.24e-07
		T cell homeostasis	96	3.04e-18
		Lymphocyte homeostasis	99	4e-18
		cellular homeostasis	182	4.77e-14
		T cell development	94	5.53e-18
		differentiation of T lymphocytes	72	6.48e-16
		differentiation of helper T lymphocytes	39	9.94e-12
		differentiation of Th2 cells	20	1.01e-07
		self-renewal of cells	23	1.28e-09
		proliferation of thymocytes	20	3.61e-07
				1.93e-20
10	Organismal Development	development of blood vessel	135	9.54e-15
		development of lymphatic system component	70	2.77e-11
		development of lymphoid organ	49	2.22e-10
		development of bone marrow	31	6.08e-09
		endothelial cell development	54	1.25e-07
		development of lymph node	22	1.65e-07
		development of osteoclasts	13	1.7e-07
		development of body axis	85	8.07e-07
		development of thymus gland	27	1.59e-06
		development of lymphatic system cells	21	2.55e-19
		vasculogenesis	122	2.77e-12
		differentiation of osteoclasts	40	2.73e-11
		cardiogenesis	62	9.1e-10
		morphology of vessel	57	7.32e-08
		proliferation of endothelial cells	46	6.51e-07
		formation of blood vessel	20	7.11e-07
		hematopoiesis of lymphatic system component	15	7.6e-07

## Sheet:  Table F
Table F - Part I: Functional analysis of differentially expressed genes in DHA plus IL-1β versus IL-1β.
	Category	Function Annotation	Molecules	P value
1	Cancer	breast cancer	ARHGDIA↑.F11R↓. CD274↓. DACH1↑. FBXL7↑. HEY2↑. HMMR↓. IFIT1↓. NFATC2↑. PDK4↑. SOX7↑. TAGLN↓. TGFB2↓. TPM1↓	2.33e-05
		digestive organ tumor	ABCD3↑. ARHGDIA↑. BCL2L1↑. CD274↓. CDH6↑. . HMMR↓. IFNAR2↓. MAPK13↓. NFATC2↑. PAICS↓. PDE5A↓. PDK4↑. SEPT9↑. SLC7A11↑. TGFB2↓	0.000721
		carcinoma in breast	CD274↓. DACH1↑. FBXL7↑. IFIT1↓. PDK4↑. TAGLN↓. TPM1↓	0.0021
		cecum adenocarcinoma	PDK4↑	0.00355
		dispersal of brain cancer cell lines	PVR↓	0.00355
		invasive mixed breast carcinoma	PDK4↑	0.00355
		rectosigmoid adenocarcinoma	PDK4↑	0.00355
		respiration of cultured osteosarcoma cells	BCL2L1↑	0.00355
		colon carcinoma	ABCD3↑. ARHGDIA↑. CD274↓. NFATC2↑. PDK4↑	0.00509
		colorectal cancer	ABCD3↑. ARHGDIA↑. CD274↓. CDH6↑. NFATC2↑. PAICS↓. PDE5A↓. PDK4↑. SEPT9↑. SLC7A11↑. TGFB2↓	0.00609
		multiplicity of benign tumor	MAPK13↓	0.00709
		ovarian serous surface papillary carcinoma	PDK4↑	0.00709
		chronic B-cell leukemia	BCL2L1↑. IFNAR2↓. PDE5A↓	0.00775
		metastasis	CD274↓. CDH6↑. HMMR↓. IFNAR2↓. MALAT1↓↓. SLC7A11↑. TGFB2↓	0.00815
		growth of digestive organ tumor	CD274↓. HMMR↓	0.00845
		growth of islet cell tumor	HMMR↓	0.0106
		benign neoplasia	BDNF↓. HMMR↓. IFIT1↓. MALAT1↓. MAPK13↓. PDE5A↓. PDK4↑. TGFB2↓	0.00903
		hyperplasia of prostate gland	PDE5A↓. TGFB2↓	0.00931
		hyperplasia of secretory structure	PDE5A↓. TGFB2↓	0.012
		initiation of acute myeloid leukemia	BCL2L1↑	0.0106
		cytotoxic reaction of colon cancer cell lines	BCL2L1↑	0.0106
		uterine leiomyoma	IFIT1↓. MALAT1↓. PDE5A↓. PDK4↑	0.0123
Table F - Part II: Functional analysis of differentially expressed genes in DHA plus IL-1β versus IL-1β.
	Category	Function Annotation	Molecules	P value
2	Cellular Growth and Proliferation	generation of neurons	BCL2L1↑. BDNF↓. HEY2↑. TGFB2↓	3.43e-05
		generation of cells	RPS6KA5	0.0022
		generation of medium spiny neurons	BDNF↓	0.00709
		generation of dopaminergic neurons	BCL2L1↑	0.0106
		proliferation of T lymphocytes	ARHGDIA↑. BCL2L1↑. CARD11↓. CD274↓. CTSZ↑. IFNAR2↓. NFATC2↑. PDE5A↓. RPS6KA5↓. TGFB2↓	0.000155
		proliferation of cells	APLN↓. ARHGDIA↑.F11R↓↑. BCL2L1↑. BDNF↓. CARD11↓. CD274↓. CTSZ↑. DACH1↑. .F11R↓↑. HEY2↑. HMMR↓. IFNAR2↓. MAPK13↓. NFATC2↑. PAX4↓. PCDH1↑. PDE5A↓. PDK4↑. PTPN22↑. RPS6KA5↓. SEPT9↑. SLC7A11↑. SOX7↑. TGFB2↓. TPM1↓	0.000258
		proliferation of connective tissue cells	APLN↓.F11R↓. BCL2L1↑. DACH1↑. HMMR↓. PDE5A↓. SLC7A11↑. TGFB2↓. TPM1↓	0.000497
		proliferation of fibroblasts	F11R↑↑. DACH1↑. HMMR↓. SLC7A11↑. TGFB2↓. TPM1↓	0.00175
		proliferation of embryoid body cells	APLN↓	0.00355
		proliferation of striatal neurons	BDNF↓	0.00355
		proliferation of tumor cell lines	.F11R↓. BCL2L1↑. BDNF↓. CD274↓. DACH1↑. HMMR↓. NFATC2↑. PTPN22↑. SEPT9↑. SLC7A11↑. TGFB2↓. TPM1↓	0.00537
		proliferation of stromal cells	PDE5A↓. TGFB2↓	0.00647
		proliferation of fibromatosis cells	HMMR↓	0.00709
		proliferation of serotonergic neurons	BDNF↓	0.00709
		proliferation of olfactory receptor neurons	BDNF↓	0.0106
		co-stimulation of T lymphocytes	CARD11↓. CD274↓	0.00299
		excitation of interneurons	BDNF↓	0.00355
		excitation of dentate granule cells	BDNF↓	0.00709
		excitation of noradrenergic neurons	BDNF↓	0.00709
		formation of nervous tissue cell lines	BDNF↓	0.00355
		colony formation of prostate cancer cell lines	BCL2L1↑	0.00382
		growth of myofiber	NFATC2↑	0.00709
		induction of follicular T helper cells	CD274↓	0.00709
		cytostasis of pancreatic cancer cell lines	NFATC2↑	0.0106
		expansion of plasma cells	NFATC2↑	0.0106
		outgrowth of cells	BDNF↓. CD274↓	0.0126
Table F - Part III: Functional analysis of differentially expressed genes in DHA plus IL-1β versus IL-1β.
	Category	Function Annotation	Molecules	P value
3	Nervous System Development and Function	generation of neurons	BCL2L1↑. BDNF↓. HEY2↑. TGFB2↓	3.43e-05
		generation of medium spiny neurons	BDNF↓	0.00709
		generation of dopaminergic neurons	BCL2L1↑	0.0106
		survival of cholinergic neurons	BCL2L1↑. BDNF↓	0.000258
		survival of retinal ganglion cells	BCL2L1↑. BDNF↓	0.000548
		survival of dopaminergic neurons	BCL2L1↑. BDNF↓	0.00353
		survival of mesencephalic neurons	BDNF↓	0.00355
		survival of projection neurons	BDNF↓	0.00355
		survival of spiral ganglion	BDNF↓	0.00355
		survival of striatonigral neurons	BDNF↓	0.00355
		survival of vestibular ganglion neurons	BDNF↓	0.00355
		survival of noradrenergic neurons	BDNF↓	0.00709
		survival of olfactory receptor neurons	BDNF↓	0.00709
		survival of serotonergic neurons	BDNF↓	0.00709
		survival of hair cells	BDNF↓	0.0106
		cell viability of striatal neurons	BCL2L1↑. BDNF↓	0.000944
		cell viability of neurons	APLN↓. BCL2L1↑. BDNF↓. NFATC2↑. TGFB2↓	0.000985
		cell viability of granule cells	BDNF↓. NFATC2↑	0.00326
		cell viability of hippocampal neurons	BCL2L1↑. BDNF↓	0.00411
		abnormal morphology of spiral ganglion	BDNF↓. TGFB2↓	0.00163
		abnormal morphology of trigeminal nerve	BDNF↓. NFATC2↑	0.00226
		abnormal morphology of adrenergic neurons	BDNF↓	0.00355
		abnormal morphology of type I vestibular hair cells	BDNF↓	0.00355
		abnormal morphology of vestibular nerve	BDNF↓	0.00709
		abnormal morphology of mesencephalic tract of the trigeminal nerve	BDNF↓	0.0106
		abnormal morphology of sensory ganglion	BDNF↓	0.0106
		abnormal morphology of sympathetic nervous system	BDNF↓	0.0106
		abnormal morphology of sensory nervous system	BDNF↓	0.0141
		differentiation of dopaminergic neurons	BCL2L1↑. BDNF↓	0.00226
		differentiation of neural precursor cells	BCL2L1↑. BDNF↓	0.00274
		differentiation of noradrenergic neurons	BDNF↓	0.00355
		differentiation of striatonigral neurons	BDNF↓	0.00355
		differentiation of cortical precursor cells	BCL2L1↑	0.0106
		action potential of dopaminergic neurons	BDNF↓	0.00355
		activation of striatal neurons	BDNF↓	0.00355
		activation of cortical neurons	BDNF↓	0.0106
		activation of hippocampus	BDNF↓	0.0141
		aggregation of Cajal-Retzius neurons	BDNF↓	0.00355
		chemokinesis of granule cells	BDNF↓	0.00355
		declarative memory	BDNF↓	0.00355
		development of Muller glia	HEY2↑	0.00355
		development of ocular dominance patch	BDNF↓	0.00709
		development of sensory nervous system	BDNF↓	0.0106
		discharge of granule cells	BDNF↓	0.00355
		excitation of interneurons	BDNF↓	0.00355
		excitation of dentate granule cells	BDNF↓	0.00709
		excitation of noradrenergic neurons	BDNF↓	0.00709
		formation of internal granular layer of cerebellum	BDNF↓	0.00355
		formation of molecular layer of cerebellum	BDNF↓	0.00355
		formation of nervous tissue cell lines	BDNF↓	0.00355
		formation of inhibitory synapse	BDNF↓	0.0106
		function of dopaminergic neurons	BDNF↓	0.00355
		function of motor neurons	BDNF↓	0.00709
		innervation of airway smooth muscle cells	BDNF↓	0.00355
		innervation of pineal gland	BDNF↓	0.00355
		innervation of sympathetic preganglionic neurons	BDNF↓	0.00355
		innervation of Merkel cells	BDNF↓	0.0106
		long-term potentiation of layer III	BDNF↓	0.00355
		maintenance of nervous system	BDNF↓	0.00355
		maturation of interneurons	BDNF↓	0.00355
		maturation of medium spiny neurons	BDNF↓	0.00355
		maturation of neuromuscular synapse	BDNF↓	0.0106
		morphogenesis of interneurons	BDNF↓	0.00355
		neurogenesis of progenitor cells	BDNF↓	0.00355
		neurogenesis of striatum	BDNF↓	0.00709
		neuroprotection of cholinergic neurons	BDNF↓	0.00355
		neuroprotection of dopaminergic neurons	BDNF↓	0.00709
		neuroprotection of hippocampus	BDNF↓	0.00709
		proliferation of striatal neurons	BDNF↓	0.00355
		proliferation of serotonergic neurons	BDNF↓	0.00709
		proliferation of olfactory receptor neurons	BDNF↓	0.0106
		quantity of pre-oligodendrocytes	BDNF↓	0.00355
		quantity of synaptic spine	BDNF↓	0.00355
		quantity of axon branches	BDNF↓	0.00709
		quantity of noradrenergic neurons	BDNF↓	0.00709
		quantity of medium spiny neurons	BDNF↓	0.0106
		quantity of mushroom spine	BDNF↓	0.0106
		quantity of nerves	BDNF↓	0.0106
		quantity of projection neurons	BDNF↓	0.0106
		rearrangement of axons	BDNF↓	0.00355
		response of retinal ganglion cells	BDNF↓	0.00355
		response of hippocampal neurons	BDNF↓	0.00709
		response of projection neurons	BDNF↓	0.00709
		response of interneurons	BDNF↓	0.0106
		response of striatonigral neurons	BDNF↓	0.0106
		synaptic transmission of GABA	BDNF↓	0.00355
		size of neurons	BCL2L1↑. BDNF↓	0.00382
		size of dendrites	BDNF↓	0.0106
		excitatory postsynaptic potential of dorsal root	BDNF↓	0.00709
		excitatory postsynaptic potential of synapse	BDNF↓	0.0106
		recovery of serotonergic neurons	BDNF↓	0.00709
		sprouting of basal dendrites	BDNF↓	0.00709
		sprouting of cholinergic neurons	BDNF↓	0.00709
		sprouting of sensory neurons	BDNF↓	0.00709
		sprouting of serotonergic neurons	BDNF↓	0.0106
		synaptic fatigue of synapse	BDNF↓	0.00709
		synaptogenesis of hippocampal neurons	BDNF↓	0.00709
		volume of gray matter	BDNF↓	0.00709
		firing of neurons	ADD3↑. BDNF↓	0.00845
		branching of axon bundle	BDNF↓	0.0106
		growth of dendritic trees	BDNF↓	0.0106
		long term depression of medium spiny neurons	BDNF↓	0.0106
		regeneration of peripheral nerve	BDNF↓	0.0106
		spinal reflex of spinal cord	BDNF↓	0.0106
		area of perikaryon	BDNF↓	0.0141
Table F - Part IV: Functional analysis of differentially expressed genes in DHA plus IL-1β versus IL-1β.
	Category	Function Annotation	Molecules	P value
4	Tissue Development	generation of neurons	BCL2L1↑. BDNF↓. HEY2↑. TGFB2↓	3.43e-05
		generation of cells	BCL2L1↑. BDNF↓. CARD11↓. HEY2↑. TGFB2↓	0.0022
		generation of medium spiny neurons	BDNF↓	0.00709
		generation of dopaminergic neurons	BCL2L1↑	0.0106
		adhesion of spermatogenic cells	MAN2A1↑	0.00355
		adhesion of Sertoli cells	MAN2A1↑	0.0106
		aggregation of Cajal-Retzius neurons	BDNF↓	0.00355
		aggregation of cells	BDNF↓. CLMP. PCDH1↑. SLC7A11↑	0.00692
		angiogenesis of osteoblasts	TGFB2↓	0.00355
		development of Muller glia	HEY2↑	0.00355
		development of tongue papilla	BDNF↓	0.00355
		development of cochlea	BDNF↓. SOBP↑	0.00442
		development of inner ear	BDNF↓. SOBP↑. TGFB2↓	0.00602
		development of Kolliker's organ	SOBP↑	0.00709
		development of marginal zone	BDNF↓	0.00709
		development of ocular dominance patch	BDNF↓	0.00709
		development of organ of Corti	SOBP↑	0.00709
		formation of atrioventricular canal	TGFB2↓	0.00355
		formation of bulbourethral gland	TGFB2↓	0.00355
		formation of external granular layer	BDNF↓	0.00355
		formation of microfilaments	TPM1↓	0.00709
		formation of outflow tract	TGFB2↓	0.00709
		formation of inhibitory synapse	BDNF↓	0.0106
		growth of striatum	BDNF↓	0.00355
		lack of pterygoid bone	TGFB2↓	0.00355
		lack of rosenthal canal	TGFB2↓	0.00355
		lack of mandibular angle	TGFB2↓	0.00709
		lack of occipital bone	TGFB2↓	0.00709
		lack of ala temporali	TGFB2↓	0.0106
		morphogenesis of interneurons	BDNF↓	0.00355
		survival of spiral ganglion	BDNF↓	0.00355
		abnormal morphology of posterior chamber	TGFB2↓	0.00709
		abnormal morphology of skull vault	NFATC2↑. TGFB2↓	0.00888
		abnormal morphology of germinal center	NFATC2↑. PTPN22↑	0.0121
		abnormal morphology of anterior fontanelle	TGFB2↓	0.0141
		abnormal morphology of iris stroma	TGFB2↓	0.0141
		abnormal morphology of trochanter	TGFB2↓	0.0141
		closure of otic vesicle	BCL2L1↑	0.00709
		neurogenesis of striatum	BDNF↓	0.00709
		sprouting of basal dendrites	BDNF↓	0.00709
		sprouting of cholinergic neurons	BDNF↓	0.00709
		sprouting of sensory neurons	BDNF↓	0.00709
		sprouting of serotonergic neurons	BDNF↓	0.0106
		synaptogenesis of hippocampal neurons	BDNF↓	0.00709
		branching of axon bundle	BDNF↓	0.0106
		density of focal adhesions	PVR↓	0.0106
		maturation of neuromuscular synapse	BDNF↓	0.0106
		regeneration of peripheral nerve	BDNF↓	0.0106
		activation of osteoclasts	NFATC2↑. TGFB2↓	0.0136
Table F - Part V: Functional analysis of differentially expressed genes in DHA plus IL-1β versus IL-1β.
	Category	Function Annotation	Molecules	P value
5	Cardiovascular System Development and Function	contractility of heart	APLN↓. F11R↓. BDNF↓. HEY2↑. PDE5A↓	4.87e-05
		contractility of cardiac muscle	APLN↓.F11R↓. HEY2↑	0.0104
		abnormal morphology of dilated right ventricle	HEY2↑. SLCO2A1↓. TGFB2↓	0.000131
		abnormal morphology of tricuspid valve	HEY2↑. TGFB2↓	0.000944
		abnormal morphology of mitral valve	HEY2↑. TGFB2↓	0.0011
		abnormal morphology of red blood cells	ADD3↑. MAN2A1↑	0.0024
		abnormal morphology of endothelial tissue	ARHGDIA↑. TGFB2↓	0.00353
		abnormal morphology of semilunar valve	HEY2↑. TGFB2↓	0.00611
		abnormal morphology of dilated left ventricle	HEY2↑. SLCO2A1↓	0.0102
		abnormal morphology of capillary vessel	APLN↓. ARHGDIA↑↑	0.0131
		morphology of cardiovascular system	ADD3↑ . APLN↓. ARHGDIA↑. BCL2L1↑.F11R↓. HEY2↑. MAN2A1↑. SLCO2A1↓. TGFB2↓	0.000361
		morphology of endothelial tissue	ARHGDIA↑.F11R↓. TGFB2↓	0.00268
		morphology of aortic sac	TGFB2↓	0.00709
		morphology of outflow tract	TGFB2↓	0.0106
		heart rate	APLN↓. BDNF↓. HEY2↑. PDE5A↓. TGFB2↓. TPM1↓	0.0006
		relaxation of cardiac muscle	PDE5A↓. TPM1↓	0.00204
		contraction of heart	HEY2↑. PDE5A↓. TGFB2↓. TPM1↓	0.00298
		angiogenesis of osteoblasts	TGFB2↓	0.00355
		diastolic relaxation of cardiac muscle	TPM1↓	0.00355
		formation of ventricular septum	HEY2↑	0.00355
		formation of outflow tract	TGFB2↓	0.00709
		myocardialization of mesenchyme	TGFB2↓	0.00355
		induction of blood vessel	APLN↓	0.00709
		lack of corneal endothelium	TGFB2↓	0.00709
Table F - Part VI: Functional analysis of differentially expressed genes in DHA plus IL-1β versus IL-1β.
	Category	Function Annotation	Molecules	P value
6	Organ Morphology	contractility of heart	APLN↓.F11R↓. BDNF↓. HEY2↑. PDE5A↓	0.0106
		contractility of cardiac muscle	APLN↓.F11R↓. HEY2↑	4.87e-05
		abnormal morphology of dilated right ventricle	HEY2↑. SLCO2A1↓. TGFB2↓	0.0104
		abnormal morphology of tricuspid valve	HEY2↑. TGFB2↓	0.000131
		abnormal morphology of mitral valve	HEY2↑. TGFB2↓	0.000944
		abnormal morphology of semilunar valve	HEY2↑. TGFB2↓	0.0011
		abnormal morphology of renal tubule	ARHGDIA↑. MAN2A1↑. TGFB2↓	0.00611
		abnormal morphology of circumvallate papillae	BDNF↓	0.00651
		abnormal morphology of posterior chamber	TGFB2↓	0.00709
		abnormal morphology of skull vault	NFATC2↑. TGFB2↓	0.00709
		abnormal morphology of islets of Langerhans	DACH1↑	0.00888
		abnormal morphology of dilated left ventricle	HEY2↑. SLCO2A1↓	0.00931
		abnormal morphology of mesencephalic tract of the trigeminal nerve	BDNF↓	0.0102
		abnormal morphology of taste bud	BDNF↓	0.0106
		abnormal morphology of lymph node	ARHGDIA↑↑. NFATC2↑. PTPN22↑	0.0106
		abnormal morphology of anterior fontanelle	TGFB2↓	0.0133
		abnormal morphology of fungiform papillae	BDNF↓	0.0141
		abnormal morphology of iris stroma	TGFB2↓	0.0141
		abnormal morphology of scala vestibuli	TGFB2↓	0.0141
		abnormal morphology of trochanter	TGFB2↓	0.0141
		relaxation of cardiac muscle	PDE5A↓. TPM1↓	0.0141
		contraction of heart	HEY2↑. PDE5A↓. TGFB2↓. TPM1↓	0.00204
		diastolic relaxation of cardiac muscle	TPM1↓	0.00298
		lack of interdental cells	TGFB2↓	0.00355
		lack of pterygoid bone	TGFB2↓	0.00355
		lack of rosenthal canal	TGFB2↓	0.00355
		lack of spiral limbus	TGFB2↓	0.00355
		lack of mandibular angle	TGFB2↓	0.00355
		lack of occipital bone	TGFB2↓	0.00709
		lack of podocytes	ARHGDIA↑	0.00709
		lack of ala temporali	TGFB2↓	0.00709
		quantity of fungiform papillae	BDNF↓	0.0106
		quantity of taste buds	BDNF↓	0.00355
		size of fungiform papillae	BDNF↓	0.00355
		size of thymus cortex	NFATC2↑	0.00355
		length of hair	BDNF↓	0.00709
Table F - Part VII: Functional analysis of differentially expressed genes in DHA plus IL-1β versus IL-1β.
	Category	Function Annotation	Molecules	P value
7	Hematological System Development and Function	quantity of memory T lymphocytes	BCL2L1↑. CARD11↓. MAN2A1↑. PTPN22↑	0.0106
		quantity of blood cells	ADD3↑. ARHGDIA↑↑. BCL2L1↑. BDNF↓. CARD11↓. CD274↓. IFNAR2↓. MAN2A1↑. NFATC2↑. PTPN22↑	6.88e-05
		quantity of T lymphocytes	ARHGDIA↑. BCL2L1↑. CARD11↓. CD274↓. MAN2A1↑. NFATC2↑. PTPN22↑	0.00432
		quantity of lymphocytes	ARHGDIA↑↑. BCL2L1↑. CARD11↓. CD274↓. IFNAR2↓. MAN2A1↑. NFATC2↑. PTPN22↑	0.00625
		quantity of follicular B lymphocytes	ARHGDIA↑↑. PTPN22↑	0.00941
		quantity of erythroid progenitor cells	ADD3↑. BCL2L1↑. MAN2A1↑	0.0136
		proliferation of T lymphocytes	ARHGDIA↑. BCL2L1↑. CARD11↓. CD274↓. CTSZ↑. IFNAR2↓. NFATC2↑. PDE5A↓. RPS6KA5↓. TGFB2↓	0.0138
		function of lymphocytes	ARHGDIA↑. BCL2L1↑. CARD11↓. CD274↓. IFNAR2↓. NFATC2↑. PTPN22↑	0.000155
		function of T lymphocytes	ARHGDIA↑. BCL2L1↑. CD274↓. IFNAR2↓. NFATC2↑. PTPN22↑	0.000412
		function of B lymphocytes	ARHGDIA↑. CARD11↓. NFATC2↑	0.000569
		transmigration of mononuclear leukocytes	CD274↓.F11R↓. PVR↓	0.00586
		transmigration of monocytes	F11R↑. PVR↓	0.00174
		abnormal morphology of red blood cells	ADD3↑. . MAN2A1↑	0.00804
		abnormal morphology of T lymphocytes	CARD11↓. CD274↓. PTPN22↑	0.0024
		co-stimulation of T lymphocytes	CARD11↓. CD274↓	0.00685
		chemokinesis of hematopoietic cells	BDNF↓	0.00299
		immobilization of T lymphocytes	F11R↑	0.00355
		induction of follicular T helper cells	CD274↓	0.00709
		morphology of B-lymphocyte derived cell lines	BCL2L1↑	0.00709
		expansion of plasma cells	NFATC2↑	0.00709
		maturation of TREG cells	CARD11↓	0.0106
		activation of T lymphocytes	BCL2L1↑. CARD11↓. CD274↓. NFATC2↑. PTPN22↑	0.0106
Table F - Part VIII: Functional analysis of differentially expressed genes in DHA plus IL-1β versus IL-1β.
	Category	Function Annotation	Molecules	P value
8	Tissue Morphology	quantity of memory T lymphocytes	BCL2L1↑. CARD11↓. MAN2A1↑. PTPN22↑	0.0129
		quantity of cells	ADD3↑. . ARHGDIA↑. BCL2L1↑. BDNF↓. CARD11↓. CD274↓. DACH1↑. . IFNAR2↓. MAN2A1↑. MAPK13↓. NFATC2↑. PAX4↓. PDK4↑. PTPN22↑. TGFB2↓	6.88e-05
		quantity of pre-oligodendrocytes	BDNF↓	0.000663
		quantity of blood cells	ADD3↑. . ARHGDIA↑. BCL2L1↑. BDNF↓. CARD11↓. CD274↓. IFNAR2↓. MAN2A1↑. NFATC2↑. PTPN22↑	0.00355
		quantity of lymphatic system cells	ARHGDIA↑. BCL2L1↑. CD274↓. NFATC2↑. PTPN22↑	0.00432
		quantity of T lymphocytes	ARHGDIA↑. BCL2L1↑. CARD11↓. CD274↓. MAN2A1↑. NFATC2↑. PTPN22↑	0.00432
		quantity of noradrenergic neurons	BDNF↓	0.00625
		quantity of lymphocytes	ARHGDIA↑. BCL2L1↑. CARD11↓. CD274↓. IFNAR2↓. MAN2A1↑. NFATC2↑. PTPN22↑	0.00709
		quantity of medium spiny neurons	BDNF↓	0.00941
		quantity of nerves	BDNF↓	0.0106
		quantity of projection neurons	BDNF↓	0.0106
		quantity of beta islet cells	DACH1↑. PAX4↓	0.0106
		quantity of follicular B lymphocytes	ARHGDIA↑. PTPN22↑	0.0116
		quantity of erythroid progenitor cells	ADD3↑. BCL2L1↑. MAN2A1↑	0.0136
		abnormal morphology of atrioventricular canal cushion	HEY2↑. TGFB2↓	0.0138
		abnormal morphology of spiral ganglion	BDNF↓. TGFB2↓	0.00163
		abnormal morphology of trigeminal nerve	BDNF↓. NFATC2↑	0.00163
		abnormal morphology of red blood cells	ADD3↑. . MAN2A1↑	0.00226
		abnormal morphology of endothelial tissue	ARHGDIA↑. TGFB2↓	0.0024
		abnormal morphology of adrenergic neurons	BDNF↓	0.00353
		abnormal morphology of type I vestibular hair cells	BDNF↓	0.00355
		abnormal morphology of vestibular nerve	BDNF↓	0.00355
		abnormal morphology of sensory ganglion	BDNF↓	0.00709
		abnormal morphology of capillary vessel	APLN↓. ARHGDIA↑	0.0106
		abnormal morphology of lymph node	ARHGDIA↑. NFATC2↑. PTPN22↑	0.0131
		abnormal morphology of iris stroma	TGFB2↓	0.0133
		relaxation of cardiac muscle	PDE5A↓. TPM1↓	0.0141
		morphology of endothelial tissue	ARHGDIA↑.F11R↓. TGFB2↓	0.00204
		morphology of connective tissue	ADD3↑. . BCL2L1↑. MAN2A1↑. PDK4↑. TGFB2↓. TPM1↓	0.00268
		morphology of aortic sac	TGFB2↓	0.00375
		morphology of outflow tract	TGFB2↓	0.00709
		deterioration of myocardium	NFATC2↑	0.0106
		diastolic relaxation of cardiac muscle	TPM1↓	0.00355
		size of fungiform papillae	BDNF↓	0.00355
		volume of atrioventricular canal cushion	TGFB2↓	0.00355
		volume of gray matter	BDNF↓	0.00355
		closure of otic vesicle	BCL2L1↑	0.00709
		induction of blood vessel	APLN↓	0.00709
		lack of Descemet membrane	TGFB2↓	0.00709
		lack of corneal endothelium	TGFB2↓	0.00709
		regeneration of peripheral nerve	BDNF↓	0.0106
		remodeling of vitelline vessel	HEY2↑. SOX7↑	0.0106
Table F - Part IX: Functional analysis of differentially expressed genes in DHA plus IL-1β versus IL-1β.
	Category	Function Annotation	Molecules	P value
9	Cellular Function and Maintenance	function of leukocytes	ARHGDIA↑. BCL2L1↑. CARD11↓. CD274↓. CTSZ↑.F11R↓. IFNAR2↓. NFATC2↑. PTPN22↑. TGFB2↓	0.0111
		function of beta islet cells	. DACH1↑. MAPK13↓	7.1e-05
		function of lymphocytes	ARHGDIA↑. BCL2L1↑. CARD11↓. CD274↓. IFNAR2↓. NFATC2↑. PTPN22↑	0.000162
		function of T lymphocytes	ARHGDIA↑. BCL2L1↑. CD274↓. IFNAR2↓. NFATC2↑. PTPN22↑	0.000412
		function of dopaminergic neurons	BDNF↓	0.000569
		function of dendritic cells	CD274↓. CTSZ↑.F11R↓	0.00355
		function of B lymphocytes	ARHGDIA↑. CARD11↓. NFATC2↑	0.00555
		function of phagocytes	CD274↓. CTSZ↑.F11R↓. NFATC2↑. TGFB2↓	0.00586
		function of motor neurons	BDNF↓	0.00692
		reorganization of actin	ARHGDIA↑.F11R↓	0.00709
		discharge of granule cells	BDNF↓	0.00326
		respiration of cultured osteosarcoma cells	BCL2L1↑	0.00355
		transmembrane potential of lymphoma cell lines	BCL2L1↑	0.00355
		transmembrane potential of liposome	BCL2L1↑	0.00355
		turnover of transitional B lymphocytes	BCL2L1↑	0.00709
		depolarization of Purkinje cells	BDNF↓	0.00355
		depolarization of embryonic cell lines	BDNF↓	0.00709
		depolarization of epithelial cell lines	BDNF↓	0.00709
		depolarization of kidney cell lines	BDNF↓	0.00709
		depolarization of neuroblastoma cell lines	BDNF↓	0.00709
		depolarization of hepatocytes	BCL2L1↑	0.00709
		depolarization of cells	BCL2L1↑. BDNF↓	0.0106
		formation of microfilaments	TPM1↓	0.0136
		formation of inhibitory synapse	BDNF↓	0.00709
		permeability of kidney cell lines	CLMP	0.0106
		regulation of brain cells	BDNF↓	0.00709
		sprouting of basal dendrites	BDNF↓	0.00709
		sprouting of cholinergic neurons	BDNF↓	0.00709
		sprouting of sensory neurons	BDNF↓	0.00709
		sprouting of serotonergic neurons	BDNF↓	0.00709
		synaptogenesis of hippocampal neurons	BDNF↓	0.0106
		cell saturation density of breast cell lines	F11R↑	0.00709
		cell saturation density of epithelial cell lines	F11R↑	0.0106
		co-localization of F-actin	SHROOM3	0.0106
		colony survival of lymphoma cell lines	BCL2L1↑	0.0106
		maintenance of neurons	BDNF↓	0.0106
		maturation of neuromuscular synapse	BDNF↓	0.0106
		cellular homeostasis	ABCD3↑. . BCL2L1↑. CARD11↓. CD274↓. CLMP. IFNAR2↓. MAPK13↓. NFATC2↑. PDK4↑. PTPN22↑. SLC20A2	0.0106
10	Lipid Metabolism	transport of fatty acid	ABCD3↑. BDNF↓. SLC25A17↓. SLCO2A1↓	0.0119
		transport of prostaglandin E2	SLCO2A1↓	8.28e-05
		influx of 6-keto-prostaglandin F1 alpha	SLCO2A1↓	0.00355
		influx of dinoprost	SLCO2A1↓	0.00355
		influx of prostaglandin E2	SLCO2A1↓	0.00355
		influx of thromboxane B2	SLCO2A1↓	0.00355
		localization of phosphatidylinositol-3.4.5-triphosphate	BDNF↓	0.00355
		uptake of prostaglandin E2	SLCO2A1↓	0.00355
		fatty acid metabolism	ABCD3↑. BCL2L1↑. BDNF↓. NFATC2↑. PDK4↑. SLC25A17↓. SLCO2A1↓	0.00355
		cytotoxicity of paclitaxel	BCL2L1↑	0.0068
		import of long chain fatty acid	ABCD3↑	0.00709
		oxidation of dinoprost	SLCO2A1↓	0.00709
		oxidation of prostaglandin E2	SLCO2A1↓	0.00709
Abbreviations as in Table C

## Sheet: Table G
Supplemental Table 7: Ingenuity Canonical Pathways for DHA-treated cells plus IL-1β.
	Pathway	Molecules
1	PEDF Signaling	BCL2L1↑. BDNF↓. MAPK13↓
2	Regulation of IL-2 Expression in Activated and Anergic T Lymphocytes	TGFB2↓.NFATC2↑. CARD11↓
3	UVA-Induced MAPK Signaling	BCL2L1↑. RPS6KA5↓. MAPK13↓
4	Interferon Signaling	IFIT1↓. IFNAR2↓
5	Role of Tissue Factor in Cancer	BCL2L1↑. RPS6KA5↓. MAPK13↓
6	April Mediated Signaling	NFATC2↑. MAPK13↓
7	p38 MAPK Signaling	TGFB2↓.RPS6KA5↓. MAPK13↓
8	B Cell Activating Factor Signaling	NFATC2↑. MAPK13↓
9	Inosine-5'-phosphate Biosynthesis II	PAICS↓
10	Protein Kinase A Signaling	ADD3↑. TGFB2↓.NFATC2↑. PDE5A↓.PTPN22↑
Abbreviations as in Table C
